# Supplementary material for: Accuracy of Implant Guided Surgery in Fully Edentulous Patients: Prediction vs. Actual Outcome—Systematic Review
Source: J Clin Med. 2024 Aug 31;13(17):5178. doi: 10.3390/jcm13175178 (PMC11396269; doi:10.3390/jcm13175178)
Supplement: Supplementary file 1 [file jcm-13-05178-s001.zip]

Archive with 1 entries (1 files):
- jcm-3162801-supplementary.pdf
